# Supplementary material for: Products of Bisphenol A Degradation Induce Cytotoxicity in Human Erythrocytes (In Vitro)
Source: Int J Mol Sci. 2022 Dec 28;24(1):492. doi: 10.3390/ijms24010492 (PMC9820436; doi:10.3390/ijms24010492)
Supplement: Supplementary file 1 [file ijms-24-00492-s001.zip]

Archive with 1 entries (1 files):
- ijms-2034363-supplementary.pdf
